# Supplementary material for: Interleukin-8 and Interleukin-6 Are Biomarkers of Poor Prognosis in Esophageal Squamous Cell Carcinoma
Source: Cancers (Basel). 2023 Mar 27;15(7):1997. doi: 10.3390/cancers15071997 (PMC10093339; doi:10.3390/cancers15071997)
Supplement: Supplementary file 1 [file cancers-15-01997-s001.zip]

Archive with 1 entries (1 files):
- cancers-2170134-supplementary.pdf
